# Supplementary material for: Assessing the effectiveness of an electrical stunning and chilling protocol for the slaughter of Atlantic mackerel (Scomber scombrus)
Source: PLoS One. 2019 Sep 4;14(9):e0222122. doi: 10.1371/journal.pone.0222122 (PMC6726217; doi:10.1371/journal.pone.0222122)
Supplement: S2 Dataset — Biometric data and epileptic response for individual mackerel used in the experiment. Also includes environmental conditions (temperature and oxygen content) of the chilling bath. (CSV) [file pone.0222122.s002.csv]

Fish_No	Stun_type	Fork_length	Total_weight	Epileptic	Amps	Spinal_damage	Blood_haematomas	1min_temp_C	1min_oxygen_mg/L	2min_temp_C	2min_oxygen_mg/L	3min_temp_C	3min_oxygen_mg/L	4min_temp_C	4min_oxygen_mg/L	5min_temp_C	5min_oxygen_mg/L	6min_temp_C	6min_oxygen_mg/L
100	No_stun	37	NA	NA	NA	NA	NA	NA	NA	NA	NA	NA	NA	NA	NA	NA	NA	NA	NA
200	No_stun	38	NA	NA	NA	NA	NA	NA	NA	NA	NA	NA	NA	NA	NA	NA	NA	NA	NA
300	No_stun	41	NA	NA	NA	NA	NA	NA	NA	NA	NA	NA	NA	NA	NA	NA	NA	NA	NA
400	No_stun	36	NA	NA	NA	NA	NA	NA	NA	NA	NA	NA	NA	NA	NA	NA	NA	NA	NA
500	No_stun	37	NA	NA	NA	NA	NA	NA	NA	NA	NA	NA	NA	NA	NA	NA	NA	NA	NA
1	0.5_plus_4.5s	40	747	1	NA	0	0	NA	NA	NA	NA	NA	NA	NA	NA	1.4	NA	1.4	NA
2	0.5_plus_4.5s	39	716	0	NA	0	0	NA	NA	NA	NA	NA	NA	NA	NA	NA	NA	NA	NA
3	0.5_plus_4.5s	35.5	467	1	NA	0	0	NA	NA	NA	NA	NA	NA	NA	NA	NA	NA	NA	NA
4	0.5_plus_4.5s	35.5	520	1	NA	0	0	NA	NA	NA	NA	NA	NA	NA	NA	NA	NA	NA	NA
5	0.5_plus_4.5s	39	769	1	NA	0	0	-0.7	NA	NA	NA	NA	NA	NA	NA	NA	NA	-0.7	NA
6	0.5_plus_4.5s	38	612	1	NA	0	0	-0.8	NA	NA	NA	NA	NA	NA	NA	-0.6	NA	NA	NA
7	0.5_plus_4.5s	34	439	1	NA	0	0	-0.7	NA	-0.5	NA	-0.5	NA	-0.6	NA	-0.6	NA	-0.7	NA
8	0.5_plus_4.5s	35.5	492	1	NA	0	0	-0.6	NA	-0.6	NA	-0.7	NA	-0.5	NA	-0.5	NA	-0.5	NA
9	0.5_plus_4.5s	36.5	570	1	NA	0	0	-0.4	NA	NA	NA	-0.5	NA	-0.3	NA	-0.4	NA	-0.4	NA
10	0.5_plus_4.5s	39	626	1	NA	0	0	NA	NA	-0.3	NA	-0.1	NA	-0.2	NA	-0.1	NA	-0.4	NA
11	5s	36	550	1	0.61	0	0	-1.1	10.28	-1.1	10.3	NA	NA	NA	NA	NA	NA	NA	NA
12	5s	41	793	1	0.66	0	0	-1.1	10.3	NA	NA	NA	NA	-1	NA	NA	NA	-1	10.3
13	5s	37	580	1	0.72	0	0	-1	10.33	NA	NA	-1	10.3	NA	NA	NA	NA	NA	NA
14	5s	39	635	1	0.79	0	0	NA	NA	NA	NA	-1	10.3	-1	10.2	NA	NA	NA	NA
15	5s	38	562	1	NA	0	0	-0.9	10.39	-0.9	10.37	-0.9	10.34	-0.8	10.29	-0.7	10.3	-0.7	10.3
16	5s	40	586	1	0.71	0	0	-0.7	10.3	-0.7	10.3	-0.8	10.32	-0.8	10.3	-0.8	10.35	NA	NA
17	5s	36.5	607	1	0.65	0	0	-0.8	10.35	NA	NA	-0.6	10.23	-0.8	10.26	-0.8	10.24	-0.8	NA
18	5s	40	716	1	0.68	0	0	-0.5	10.2	NA	NA	-0.7	10.26	-0.8	10.32	NA	NA	-0.8	10.37
19	5s	36	567	1	0.48	0	0	NA	NA	-0.7	10.43	-0.7	10.43	-0.8	10.46	NA	NA	-0.7	10.44
20	5s	40	640	1	0.54	0	0	-0.7	10.44	-0.6	10.43	-0.5	10.44	-0.6	10.47	-0.5	10.46	-0.5	10.43
21	5s	39	598	1	0.62	0	0	NA	NA	NA	NA	NA	NA	-0.6	10.46	-0.5	10.5	-0.5	10.49
22	5s	35	386	1	0.62	0	0	NA	NA	NA	NA	-0.5	10.44	-0.6	10.55	NA	NA	-0.6	10.56
23	5s	40.5	806	1	NA	0	0	-1.2	10.42	-1.1	10.41	-1.1	10.47	-1.2	10.41	-1.2	10.41	-1.1	10.41
24	5s	40	658	1	0.9	0	0	-1.1	10.43	-1.1	10.44	-1.1	10.45	-1.1	10.47	-1.1	10.49	-1.1	10.49
25	5s	35.5	435	1	0.85	0	0	-1	10.47	-1	10.46	-0.9	10.44	-0.9	10.42	-0.9	10.39	-0.9	10.45
