# Supplementary material for: Assessing the effectiveness of an electrical stunning and chilling protocol for the slaughter of Atlantic mackerel (Scomber scombrus)
Source: PLoS One. 2019 Sep 4;14(9):e0222122. doi: 10.1371/journal.pone.0222122 (PMC6726217; doi:10.1371/journal.pone.0222122)
Supplement: S1 Analysis — Contains the R script for the data analysis and production of figures. (R) [file pone.0222122.s003.R]

#############################################
### MACKEREL ELECTRICAL STUNNING ANALYSIS ###
#############################################

#SET-UP ENVIRONMENT
sessionInfo()
rm(list = ls())
par(mfrow=c(1,1))

#IMPORT DATASET
setwd("")	# user to set working directory
data <- read.table(file = "", header = TRUE,dec = ".") # user to enter data file name
str(data)

#--------------------------------------------#

#CALCULATE SUMMARY STATS
Mean <- aggregate(data$Index, by=list(data$Assessment_time) , mean) ; colnames(Mean)=c("Time" , "Mean") 
SD <- aggregate(data$Index, by=list(data$Assessment_time), sd) ; colnames(SD)=c("Time" , "SD") 
n <- aggregate(data$Index, by=list(data$Assessment_time), FUN = length) ; colnames(n)=c("Time" , "n")

#MERGE SUMMARY STATS INTO A DF
MyData <- merge(Mean , SD , by.x=1 , by.y=1) 
MyData <- merge(MyData , n , by.x=1 , by.y=1)
MyData <- MyData[-c(9, 10, 11, 12), ]
MyData

#--------------------------------------------#

#CALCULATE 95% CI FOR MEANS USING BOOTSTRAPPING

#MAKE DIFFERENCE OBJECTS FOR DIFFERENT TIME POINTS
Time0 <- data[data$Assessment_time == 0,]
Time1 <- data[data$Assessment_time == 1,]
Time2 <- data[data$Assessment_time == 2,]
Time3 <- data[data$Assessment_time == 3,]
Time4 <- data[data$Assessment_time == 4,]
Time5 <- data[data$Assessment_time == 5,]
Time6 <- data[data$Assessment_time == 6,]

#CREATE BOOT OBJECTS
library(boot)
My0Boot <- boot(Time0$Index,function(x,i) mean(x[i]),R=10000)
My1Boot <- boot(Time1$Index,function(x,i) mean(x[i]),R=10000)
My2Boot <- boot(Time2$Index,function(x,i) mean(x[i]),R=10000)
My3Boot <- boot(Time3$Index,function(x,i) mean(x[i]),R=10000)
My4Boot <- boot(Time4$Index,function(x,i) mean(x[i]),R=10000)
My5Boot <- boot(Time5$Index,function(x,i) mean(x[i]),R=10000)
My6Boot <- boot(Time6$Index,function(x,i) mean(x[i]),R=10000)

#CALCULATE BOOTSTRAPPPED CI's
boot.ci(My0Boot,conf = 0.95,type = c("perc"))
boot.ci(My1Boot,conf = 0.95,type = c("perc"))
boot.ci(My2Boot,conf = 0.95,type = c("perc"))
boot.ci(My3Boot,conf = 0.95,type = c("perc"))
boot.ci(My4Boot,conf = 0.95,type = c("perc"))
boot.ci(My5Boot,conf = 0.95,type = c("perc"))
boot.ci(My6Boot,conf = 0.95,type = c("perc"))

#ADD UPPER AND LOWER CI AS NEW OBJECTS
CIDo <- c(1,NA,0,0.0145,0,0,0,0)
CIUp <- c(1,NA,0.0667,0.1159,0.0417,0.0764,0.06,0.0417)

#ADD CI's TO MYDATA
MyData <- cbind(MyData, CIDo)
MyData <- cbind(MyData, CIUp)
MyData

#--------------------------------------------#

#PLOTTING

#REMOVE VALUES PAST 6mins FROM DATASET
data2 <- data[!(data$Assessment_time > 6),]

#MAKE TIME INTO DISCRETE AXIS FOR PLOTTING
MyData$Time <- as.factor(MyData$Time)
data2$Assessment_time <- as.factor(data2$Assessment_time)

#RENAME LEVELS
levels(MyData$Time)[levels(MyData$Time)=="-1"] <- "Not stunned"
levels(data2$Assessment_time)[levels(data2$Assessment_time)=="-1"] <- "Not stunned"

library(ggplot2)
p <- ggplot(MyData, aes(x=Time,y=Mean))
p <- p + geom_jitter(data = data2, aes(Assessment_time, Score),color="grey",alpha=0.8,size=1,width=0.1,height=0) # raw data in background
p <- p + geom_errorbar(data = MyData, aes(ymin=CIDo,ymax=CIUp),width=0.2, size=0.5, color="grey40") # error bars
p <- p + geom_point(data = MyData, aes(Time,Mean), size=1, color="grey40") # mean values
p <- p + theme_bw() 
p <- p + labs(x = "Time post stunning (mins)", y = "Consciousness Index ")
p <- p + theme(axis.text=element_text(size=8)) # axis labels size
p <- p + theme(axis.title=element_text(size=8)) # axis title size
p <- p + scale_y_continuous(limits = c(0, 1))
p <- p + geom_vline(aes(xintercept = which(levels(Time) %in% '0')),color="grey 40",size=0.75,linetype="dashed")
p <- p + theme(axis.title.y = element_text(margin = margin(t = 0, r = 10, b = 0, l = 0)))
p <- p + theme(axis.title.x = element_text(margin = margin(t = 10, r = 0, b = 0, l = 0)))
p

ggsave("Fig2.tiff", height=4.446, width=5.2, units='in',dpi=300)
